# Supplementary material for: PNKP targeting engages the autophagic machinery through STING and STAT3 to potentiate ferroptosis and chemotherapy in TNBC
Source: Redox Biol. 2025 Jul 22;86:103775. doi: 10.1016/j.redox.2025.103775 (PMC12336819; doi:10.1016/j.redox.2025.103775)
Supplement: Multimedia component 2 [file mmc2.xlsx]

## Sheet: Antibodies
Supplemental table 1 - Antibodies used in this study
Antibody	Dilution	Company	Cat. Number
4HNE	1:2000	Milipore-SIGMA	ab5605
8-OHdG	1:400	Santa Cruz	sc-66036
c-Myc	1:1000	Cell Signalling	13987S
dsDNA	1:25000	Abcam	ab27156
FTH	1:400	Santa Cruz	376594
GAPDH	1:1000	Cell Signalling	2118
GPX4	1:1000	Abcam	ab125066
Histon3 (H3)	1:400	Santa Cruz	517576
LAMP1	1:1000	Cell Signalling	9091
LC3B	1:1000	Cell signaling	3868S
MITF	1:1000	Cell Signalling	97800
p62/SQSTM1	1:1000	Cell Signalling	88588
PNKP	1:400	Santa Cruz	sc-166153
pPNKP	1:1000	Cell Signalling	3522S
pSHP2	1:1000	Cell signaling	3751
pSTAT3	1:400	Santa Cruz	sc-8059
pTBK	1:1000	Cell Signalling	5483T
pγH2Ax	1:1000	Cell Signalling	2577
RAD51	1:1000	Cell Signalling	8857
SCD1	1:400	Santa Cruz	515875
SHP2	1:400	Santa Cruz	sc-280
STAT3	1:400	Santa Cruz	SC-483
STING1	1:1000	Cell Signalling	13647T
TBK	1:1000	Cell Signalling	3504T
TFEB	1:1000	Cell Signalling	9176
TFR	1:2000	Invitrogen	13-6800
β-tubulin	1:1000	Cell signaling	2146

## Sheet: Primers
Supplemental table 2 - Primers used in this study
Primer	Forward	Reverse
15149/14841	TGAGGCCAAATATCATTCTGAGGGGC	TTTCATCATGCGGAGATGTTGGATGG
48510/62007	CGAGTAAGAGACCATTGTGGCAG	GCACTGGCTTAGGAGTTGGACT
ADPRS	GAGTCTTCCAGCGAGCACTTTC	TTCTTCAGGCGGCTGGAGTATG
ATG4B	ATGGGAGTTGGCGAAGGCAAGT	AGCTCCACGTATCGAAGACAGC
ATG14	TGTACCTGGTCAGTCCAAGCTC	CAGGTCGGTTTCTTCATCGCTG
ATG16	GAGCAGCGATACCAGATCATCC	CAGCATTGACCTCAGAGAGGTG
ATP6V0A1	TCACCGACCTTGACTCCATCCA	GGAGTCTGGTTTGTCTGCATCC
ATP6V0E1	GGTGACCTGTTCAGTTTGCTGC	GAGCATGTCTTCTTCCTCAAGGC
ATP6V1E1	AAAGGTCGGCTTGTGCAAACCC	GGTCATCTCTTGCTCTGAGGAC
BCN1	GGCTGAGAGACTGGATCAGG	CTGCGTCTGGGCATAACG
GAPDH	TGGGTGTGAACCATGAGAAGTA	GAGTCCTTCCACGATACCAAAG
GPX4	ACCGAAGTAAACTACACTCAG	GGCGAACTCTTTGATCTCTT
LAMP1	AGATGTGTTAGTGGCACCCA	TGTTGGAAAGGTACGCCTGG
LPCAT1	ACCTATTCCGAGCCATTGACC	CCTAATCCAGCTTCTTGCGAAC
LPCAT3	TGGGCCGCACCATCAC	AGTTGCCGGTGGCAGTGTA
MAP1LC3B	GAGAAGCAGCTTCCTGTTCTGG	GTGTCCGTTCACCAACAGGAAG
MITF	ATGGAAACCAAGGTCTGCCC	GGGAAAAATACACGCTGTGAGC
PNKP	GCGTATGCGGAAGTCAAACC	AAAGACCTTCCCAGAGCGTG
PRKDC	GCGCCATATCTGTCATCTGCTG	TTATAGCGGCGCTTCAGGTCGA
SCD1	TCTTCTCTCACGTGGGTTGG	AGCCAGGTTTGTAGTACCTCCT
SQSTM1	TACGACTTGTGTAGCGTCTGC	GTGTCCGTGTTTCACCTTCC
STING1	CCTGAGTCTCAGAACAACTGCC	GGTCTTCAAGCTGCCCACAGTA
SULT1A1	GGAGTTCATGGACCACAGCATC	CCTGCCATCTTCTCCGCATAGT
SULT1A2	GGAGTTCATGGACCACAGCATC	CCTGCCATCTTCTCCGCATAGT
TFEB	GGTGCAGTCCTACCTGGAGA	GTGGGCAGCAAACTTGTTCC
β-actin	TCCACACCCGCCGCCAGCTCACC	GGATGCCTCTCTTGCTCTGGGCCTCGTC
